# Supplementary material for: Voluntary assignments during the pediatric clerkship to enhance the clinical experiences of medical students in the United States
Source: J Educ Eval Health Prof. 2020 May 27;17:17. doi: 10.3352/jeehp.2020.17.17 (PMC7338279; doi:10.3352/jeehp.2020.17.17)
Supplement: Supplementary file 1 [file jeehp-17-17-dataset1.xlsx]

## Sheet: Sheet1
Student	Location	Rotation	Observe a procedure (i.e. Lumbar Puncture)	Use the interpreter phone to obtain history of a pediatric patient	Ask a preceptor to critique your clinical note	Follow-up on a patient after your rotation	Quantity of Completions per Student
1	Affiliate	4	No	No	No	No	0
2	Affiliate	4	No	No	No	No	0
3	Main Campus	4	No	No	No	No	0
4	Affiliate	4	No	No	No	No	0
5	Affiliate	4	No	No	No	No	0
6	Main Campus	4	No	No	No	No	0
7	Affiliate	4	No	No	No	No	0
8	Main Campus	4	No	No	No	No	0
9	Main Campus	4	No	No	No	No	0
10	Affiliate	4	No	No	No	No	0
11	Main Campus	4	No	No	No	No	0
12	Main Campus	4	No	No	No	No	0
13	Main Campus	4	No	No	No	No	0
14	Main Campus	4	No	No	No	No	0
15	Affiliate	4	No	No	Yes	No	1
16	Main Campus	4	No	No	No	No	0
17	Main Campus	5	No	No	No	No	0
18	Main Campus	5	No	No	No	No	0
19	Main Campus	5	Yes	Yes	Yes	No	3
20	Main Campus	5	No	No	No	No	0
21	Affiliate	5	Yes	Yes	Yes	Yes	4
22	Main Campus	5	No	No	No	No	0
23	Main Campus	6	No	No	No	No	0
24	Main Campus	5	No	No	No	No	0
25	Affiliate	5	No	Yes	No	Yes	2
26	Affiliate	5	No	No	No	No	0
27	Affiliate	5	No	Yes	No	No	1
28	Affiliate	5	Yes	No	No	No	1
29	Main Campus	5	Yes	Yes	No	Yes	3
30	Affiliate	5	No	No	No	No	0
31	Main Campus	6	No	No	No	No	0
32	Affiliate	6	Yes	Yes	No	No	2
33	Affiliate	6	No	Yes	No	Yes	2
34	Main Campus	6	No	No	No	No	0
35	Main Campus	6	No	No	No	No	0
36	Main Campus	6	No	No	No	No	0
37	Main Campus	6	No	No	No	No	0
38	Main Campus	6	No	No	No	No	0
39	Affiliate	6	No	No	No	No	0
40	Affiliate	1	No	No	No	No	0
41	Main Campus	6	No	Yes	Yes	No	2
42	Affiliate	6	No	No	No	No	0
43	Affiliate	6	Yes	Yes	No	Yes	3
44	Main Campus	6	No	No	No	No	0
45	Affiliate	6	No	No	No	No	0
46	Main Campus	6	No	No	No	No	0
47	Main Campus	6	No	No	No	No	0
48	Affiliate	7	No	No	No	No	0
49	Main Campus	7	Yes	No	No	No	1
50	Main Campus	7	No	No	No	No	0
51	Main Campus	7	No	No	No	No	0
52	Affiliate	7	No	No	No	No	0
53	Affiliate	7	No	No	No	No	0
54	Main Campus	7	No	No	No	No	0
55	Main Campus	7	No	No	No	No	0
56	Affiliate	7	No	No	No	No	0
57	Main Campus	7	No	No	Yes	No	1
58	Main Campus	7	No	No	No	No	0
59	Affiliate	7	No	No	No	No	0
60	Affiliate	8	No	No	No	No	0
61	Affiliate	8	No	No	No	No	0
62	Affiliate	8	No	No	No	No	0
63	Main Campus	8	Yes	Yes	Yes	No	3
64	Affiliate	8	No	No	No	No	0
65	Main Campus	8	No	No	No	No	0
66	Main Campus	8	No	No	No	No	0
67	Main Campus	8	No	Yes	No	No	1
68	Main Campus	8	No	No	No	No	0
69	Affiliate	8	No	No	No	No	0
70	Main Campus	8	No	No	No	No	0
71	Main Campus	8	No	No	No	No	0
72	Main Campus	8	No	No	No	No	0
73	Affiliate	8	No	No	No	No	0
74	Main Campus	8	No	No	No	No	0
75	Main Campus	8	No	No	No	No	0
76	Main Campus	9	No	No	No	No	0
77	Affiliate	9	No	Yes	No	No	1
78	Main Campus	9	No	No	No	No	0
79	Main Campus	9	No	No	No	No	0
80	Affiliate	9	No	No	No	No	0
81	Affiliate	9	No	No	No	No	0
82	Affiliate	9	No	No	No	No	0
83	Main Campus	9	No	No	No	No	0
84	Affiliate	9	No	No	No	No	0
85	Affiliate	9	No	No	No	No	0
86	Main Campus	9	No	No	No	No	0
87	Main Campus	9	No	Yes	Yes	No	2
88	Main Campus	9	Yes	Yes	Yes	Yes	4
89	Affiliate	2	No	No	No	No	0
90	Main Campus	1	Yes	No	No	No	1
91	Main Campus	1	nO	No	No	No	0
92	Main Campus	2	no	Yes	No	No	1
93	Main Campus	2	No	No	No	No	0
94	Affiliate	3	No	No	No	No	0
95	Main Campus	3	No	No	No	No	0
96	Main Campus	1	No	No	No	No	0
97	Main Campus	2	Yes	Yes	Yes	No	3
98	Affiliate	3	no	No	No	No	0
99	Affiliate	1	No	Yes	No	No	1
100	Main Campus	1	Yes	Yes	Yes	No	3
101	Main Campus	3	no	No	No	No	0
102	Main Campus	1	no	Yes	No	No	1
103	Main Campus	3	no	No	No	No	0
104	Main Campus	1	no	No	No	No	0
105	Main Campus	2	no	No	No	No	0
106	Affiliate	1	no	No	No	No	0
107	Main Campus	1	no	No	No	No	0
108	Main Campus	3	no	No	Yes	No	1
109	Main Campus	2	no	No	No	No	0
110	Affiliate	2	no	No	No	No	0
111	Affiliate	2	no	Yes	No	No	1
112	Affiliate	2	no	Yes	Yes	No	2
113	Affiliate	1	no	No	No	No	0
114	Affiliate	3	no	Yes	No	No	1
115	Affiliate	3	no	Yes	No	No	1
116	Main Campus	3	no	No	No	No	0
117	Main Campus	3	no	No	No	No	0
118	Main Campus	2	no	No	No	No	0
119	Main Campus	3	no	No	No	No	0
120	Affiliate	2	no	No	No	No	0
121	Main Campus	2	no	No	No	No	0
122	Affiliate	1	Yes	No	No	No	1
123	Affiliate	1	Yes	Yes	No	No	2
124	Main Campus	3	no	Yes	No	Yes	2
125	Affiliate	2	no	No	No	No	0
126	Main Campus	1	no	Yes	No	No	1
127	Main Campus	2	no	No	No	No	0
128	Main Campus	1	no	No	No	No	0
129	Affiliate	2	no	No	No	No	0
130	Main Campus	3	Yes	No	No	No	1
131	Affiliate	3	no	No	No	No	0
132	Affiliate	3	no	No	No	No	0
